# Supplementary material for: Synergistic Efficacy of Policosanol (Raydel®) and Banaba Leaf Extract to Treat Hyperglycemia and Dyslipidemia in Streptozotocin-Induced Diabetic and Hyperlipidemic Zebrafish (Danio rerio): Protection of Liver and Kidney with Enhanced Tissue Regeneration
Source: Pharmaceuticals (Basel). 2025 Mar 3;18(3):362. doi: 10.3390/ph18030362 (PMC11946653; doi:10.3390/ph18030362)
Supplement: Supplementary file 1 [file pharmaceuticals-18-00362-s001.zip]

Archive with 1 entries (1 files):
- pharmaceuticals-3474098-supplementary.pdf
